# Supplementary material for: Transgenerational inheritance of centromere identity requires the CENP-A N-terminal tail in the C. elegans maternal germ line
Source: PLoS Biol. 2021 Jul 6;19(7):e3000968. doi: 10.1371/journal.pbio.3000968 (PMC8259991; doi:10.1371/journal.pbio.3000968)
Supplement: S1 Table — (XLSX) [file pbio.3000968.s008.xlsx]

## Sheet: S1_Table
S1 Table. C. elegans strains generated or used in this study.
Strain	Genotype	Figure	Comments	Source
N2	Wild type	4B, 4C	Wild-type	CGC
FAS3	ugeTi2[knl-2p::FLAG::GFP::knl-2; Cbr-unc-119(+)] II; unc-119(ed3) III		Single copy insertion transgene of FLAG- and GFP-tagged KNL-2	this study
FAS19	hcp-3(uge9[HA::hcp-3]) III		HA-tagged HCP-3	this study
FAS71	ugeTi46 [hsp-16.2p::Mnase::3xHA::hcp-3; Cbr-unc-119(+)] II; unc119(ed3) III	S3	HA-tagged HCP-3 FL under heat shock promoter	this study
FAS111	knl-2(uge70[knl-2::2xHA]) I		HA-tagged KNL-2	this study
FAS127	hcp-3(uge9[2xHA::hcp-3]) III; knl-2(uge88[knl-2::OLLAS]) I	1, 2B, 6C, S1B, S4, S5, S6, S7	HA-tagged HCP-3 and OLLAS-tagged KNL-2	this study
FAS131	hcp-3(uge85[GFP::HA::hcp-3]) III	S2	GFP- and HA-tagged HCP-3	this study
FAS153	hcp-3(uge9[2xHA::HCP-3]) III, knl-2(uge88[knl-2::OLLAS]) I, hcp-4(uge103[mCherry::FLAG::hcp-4]) I		HA-tagged HCP-3, OLLAS-tagged KNL-2, mCherry-tagged HCP-4	this study
FAS155	hcp-3(uge105[OLLAS::Degron::hcp-3]) III; knl-2(uge70[knl-2::2xHA]) I; ieSi38 IV	6A	OLLAS and Degron tagged HCP-3, HA-tagged KNL-2, germline-specific TIR1	this study
FAS162	hcp-3(uge105[OLLAS::Degron::hcp-3]) III; knl-2(uge70[knl-2::2xHA]) I; ieSi57 II	3C	OLLAS- and Degron-tagged HCP-3, HA-tagged KNL-2, somatic TIR1	this study
FAS163	hcp-3(uge85[GFP::HA::hcp-3]) III; knl-2(uge110[knl-2::OLLAS::Degron]) I; ieSi38 IV	6A	GFP- and HA-tagged HCP-3, OLLAS- and Degron-tagged KNL-2, germline-specific TIR1	this study
FAS166	hcp-3(uge113[2xHA::hcp-3aa100-287]) III; hT2[bli-4(e937)let-?(q782)qIs48](I;III); knl-2(uge88[knl-2::OLLAS]) I	2B, 3A, 4A, 4B, 4C, 5A, 6C, S1B, S4, S5, S6, S7	Balanced HCP-3aa 100-287 (CENP-A ∆-tail), OLLAS-tagged KNL-2	this study
FAS167	hcp-3(uge113[2xHA::hcp-3aa100-287]) III; hT2[bli-4(e937)let-?(q782)qIs48](I;III); knl-2(uge110[knl-2::OLLAS::degron]) I; ieSi38 IV	6B	Balanced HCP-3aa 100-287 (CENP-A ∆-tail), OLLAS- and Degron-tagged KNL-2, germline-specific TIR1	this study
FAS168	hcp-3(uge113[2xHA::hcp-3aa100-287]) III; hcp-3(uge114[OLLAS::Degron::hcp-3]) III; hT2[bli-4(e937)let-?(q782) qIs48] (I;III); ieSi38 IV	3B, 3D	Balanced HCP-3aa100-287 (CENP-A ∆-tail), OLLAS- and Degron-tagged HCP-3 FL, germ line-specific TIR1	this study
FAS169	hcp-3(uge113[2xHA::hcp-3aa100-287]) III; hcp-3(uge114[OLLAS::Degron::hcp-3]) III; hT2[bli-4(e937)let-?(q782) qIs48] (I;III); ieSi57 II	3C, S2, S6	Balanced HCP-3aa100-287 (CENP-A ∆-tail), OLLAS- and Degron-tagged HCP-3 FL, somatic TIR1	this study
FAS170	hcp-3(uge113[2xHA::hcp-3aa100-287]) III; hT2[bli-4(e937)let-?(q782)qIs48](I;III); tjIs54; tjIs57	5C, 5D, S4, S3 Video, S4 Video	Balanced HCP-3aa100-287 (CENP-A ∆-tail), GFP-tagged TBB-2 + mCherry-tagged TBG-1 + mCherry-tagged HIS-48 (H2B)	this study
FAS171	hcp-3(uge113[2xHA::hcp-3aa100-287]) III; hT2[bli-4(e937)let-?(q782)qIs48](I;III); ugeTi2[knl-2p::FLAG::GFP::knl-2; Cbr-unc-119(+)] II; unc-119(ed3) III	5B, S1 Video, S2 Video	Balanced HCP-3aa100-287 (CENP-A ∆-tail), single copy insertion transgene of FLAG- and GFP-tagged KNL-2. The unc-119(ed3) allele may have been lost during the crosses.	this study
FAS172	hcp-3(uge113[2xHA::hcp-3aa100-287]) III; hT2[bli-4(e937)let-?(q782)qIs48](I;III); knl-2(uge88[knl-2::OLLAS]) I; hcp-4(uge103[mCherry::FLAG::hcp-4]) I	5B, S7 Video, S8 Video	Balanced HCP-3aa100-287 (CENP-A ∆-tail), OLLAS-tagged KNL-2, mCherry-tagged HCP-4	this study
FAS173	hcp-3(uge113[2xHA::hcp-3aa100-287]) III; hT2[bli-4(e937)let-?(q782)qIs48](I;III); lt62 IV	5B, S5 Video, S6 Video	Balanced HCP-3aa100-287 (CENP-A ∆-tail), GFP-tagged ROD-1	this study
FAS209	hcp-3(ok1892) III/hT2 [bli-4(e937) let-?(q782) qIs48] (I;III); hcp-3(uge133[ollas::degron::hcp-3]) III	4B, S2	Balanced hcp-3 null allele, OLLAS- and Degron-tagged HCP-3 FL	this study
FAS208	ugeTi46 [hsp-16.2p::Mnase::3xHA::hcp-3; Cbr-unc-119(+)] II; hcp-3(uge113[2xHA::hcp-3aa100-287]) III; hT2[bli-4(e937)let-?(q782)qIs48](I;III)	4D	Balanced HCP-3aa100-287 (CENP-A ∆-tail), HA-tagged HCP-3 FL under heat shock promoter	this study
GCP529	rod-1(lt62[gfp::rod-1]) IV; ltIs122[pAA64; Ppie-1::mCherry::his-58; Cbr-unc-119(+)]; unc-119(ed3) III		GFP-tagged ROD-1, mCherry-tagged HIS-58 (H2B)	Pereira et al. 2018, ref 81
VC1393	hcp-3(ok1892) III; hT2[bli-4(e937) let-?(q782) qIs48] (I;III)	3A	Balanced hcp-3 null allele	C. elegans Deletion Mutant Consortium, ref 80
DH245	fem-2(b245) III	S2	temperature sensitive feminized strain; at restrictive temperature produces no sperm	CGC
CA1199	unc-119(ed3) III; ieSi38[sun-1p::TIR1::mRuby::sun-1 3'UTR + Cbr-unc-119(+)] IV.		germline-specific TIR1	Zhang et al 2015, ref 37
CA1200	ieSi57[eft-3p::TIR1::mRuby::unc-54 3'UTR + Cbr-unc-119(+)] II; unc-119(ed3) III.		somatic TIR1	Zhang et al 2015, ref 37
