# Supplementary material for: Transgenerational inheritance of centromere identity requires the CENP-A N-terminal tail in the C. elegans maternal germ line
Source: PLoS Biol. 2021 Jul 6;19(7):e3000968. doi: 10.1371/journal.pbio.3000968 (PMC8259991; doi:10.1371/journal.pbio.3000968)
Supplement: S1 Data — (XLSX) [file pbio.3000968.s017.xlsx]

## Sheet: Fig2
Fig 2
Panel B
Quantification of western blots
	Genotype	Ratio ((KNL-2 IP/CENP-A IP)/(KNL-2 in/CENP-A in))	Ratio normalized to FL	KNL-2 enrichment for
Replicate 1	FAS166	0.0119125	0.0746837	∆tail
Replicate 1	FAS127	0.159506	1	FL
Replicate 2	FAS166	0.0034	0.00871795	∆tail
Replicate 2	FAS127	0.39	1	FL
Replicate 3	FAS166	0.007	0.0285714	∆tail
Replicate 3	FAS127	0.245	1	FL

## Sheet: Fig3
Fig 3
Panel A (FL, KO and dTail)						Panel C (developmental AID of FL)			Panel D (germline AID of FL)
% expected hatchlings of the indicated genotype in the context of the balancer allele						% hatchlings with normal development to adulthood			% expected hatchlings of the indicated genotype in the context of the balancer allele
KO_het_F1	KO_hom_F1	dTail_het_F1	dTail_hom_F1	dTail_hom_F2		devDeg_FL_hom_F1	devDeg_dTail_hom_F1		glDeg_dTail_het_F1	glDeg_dTail_hom_F1
118.519	0	120.976	124.878	0		0	100		0	0
118.644	0	120	144.762	0		0	100		11.215	0
116.279	0	187.302	190.476	0		0	100		0	0
99.4286	0	126.154	135.385	0		0	100		18.1818	0
95.9184	0	110.714	128.571	0		0			0	0
144.444	0	149.254	167.164	0					0	0
127.273	0	88.5714	68.5714	0					0	0
119.122	0	100	120	0					0	0
121.176	0			0					0	0
118.919	0

## Sheet: Fig4
Fig 4
Panels A				Panels B								Panels C		Panel D
% genotype among viable male progeny				% genotype among viable male progeny								% viable progeny		% viable embryos
♂CENP-A (Δ/Δ) x ⚥ CENP-A (FL/Δ) - FL/∆		♂CENP-A (Δ/Δ) x ⚥ CENP-A (FL/Δ) - ∆/∆		♂N2 x ⚥ CENP-A (FL/KO) - FL/FL		♂N2 x ⚥ CENP-A (FL/KO) - KO/FL		♂CENP-A (Δ/Δ) x ⚥ CENP-A (FLp/KO) - FL/∆		♂CENP-A (Δ/Δ) x ⚥ CENP-A (FL/KO) - KO/∆		♂ N2 x ⚥ CENP-A (Δ/Δ) - ∆/FL			Repeat 1			Repeat 2			Repeat 3
Number of worms	%	Number of worms	%	Number of worms	%	Number of worms	%	Number of worms	%	Number of worms	%	%		Hours after hs	Alive	Total	%	Alive	Total	%	Alive	Total	%
7	35	13	65	27	45	33	55	92	54.1176	78	45.8824	0		No hs	0	63	0	0	57	0	0	64	0
4	20	16	80	55	50.4587	54	49.5413	18	45	22	55	0		0	0	71	0	0	71	0	0	35	0
9	45	11	55	92	48.9362	96	51.0638	53	51.4563	50	48.5437	0		2	0	63	0	0	63	0	0	44	0
6	30	14	70									0		3	4	43	9.30233	11	54	20.3704	17	74	22.973
7	35	13	65									0		4	48	62	77.4194	51	59	86.4407	60	67	89.5522
6	30	14	70									0		5	14	78	17.9487	8	72	11.1111	26	80	32.5
12	60	8	40									0		6	0	56	0	0	53	0	0	25	0
6	30	14	70									0		7	0	47	0	0	57	0	0	46	0
9	45	11	55									0		8	0	46	0	0	38	0	0	58	0
8	40	12	60
8	40	12	60
6	30	14	70											Determination of number of embryos produced during 4 h following the heat shock
11	55	9	45											Repeat	Worm no.	Embryos in uterus at t=0h	Embryos laid during 4h	Embryos in uterus at t=4h
9	45	11	55											1	1	4	33	6
7	35	13	65											1	2	7	37	6
5	25	15	75											1	3	6	21	5
														1	4	9	26	3
														1	5	5	42	4
														1	6	3	36	4
														1	7	3	25	7
														1	8	4	31	7
														1	9	5	35	2
														1	10	5	38	5
														2	1	8	41	6
														2	2	8	39	8
														2	3	9	35	6
														2	4	4	17	3
														2	5	9	26	4
														2	6	3	31	2
														2	7	7	34	5
														2	8	6	27	8
														2	9	7	28	4
														2	10	4	30	4
																5.8	31.6	4.95	Mean
																2.09259	6.65227	1.79106	S.d.

## Sheet: Fig5
Fig 5
Panel D
	Rep1_dTail_hom	Rep2_dTail_hom	Rep3_dTail_hom	Rep4_dTail_hom		Rep1_dTail_het	Rep2_dTail_het	Rep3_dTail_het	Rep4_dTail_het	Rep5_dTail_het
Image (seconds from nuclear envelope breakdown)	Length	Length	Length	Length		Length	Length	Length	Length
0	14.461	11.901	13.596	14.096		12.193	13.749	11.811	12.419	12.95
10	14.543	11.939	13.565	14.118		12.82	14.182	12.139	12.674	13.41
20	14.261	12.459	14.012	14.679		12.413	15.051	12.139	12.505	13.54
30	14.761	12.343	14.068	14.811		12.729	15.051	12.142	12.996	13.855
40	14.387	12.557	14.128	14.811		12.721	15.332	12.036	13.027	14.268
50	14.926	12.594	14.233	14.894		12.739	15.579	12.532	12.84	14.017
60	14.625	12.939	13.948	14.894		12.64	15.619	12.878	12.762	14.017
70	14.597	14.062	13.252	14.977		13.172	15.424	13.04	12.276	14.425
80	15.265	14.168	14.427	15.4		13.187	15.316	13.708	12.08	14.299
90	16.572	15.426	14.726	16.016		13.553	15.316	14.073	12.686	14.833
100	17.678	16.548	15.108	17.679		13.903	16.17	14.441	12.893	14.296
110	19.526	17.886	16.121	18.934		14.304	16.725	14.784	13.49	14.907
120	21.283	19.065	17.494	21.087		14.75	17.437	15.197	13.692	15.399
130	22.7	20.994	19.419	22.716		14.993	17.667	15.144	14.387	15.728
140	25.013	22.606	21.323	24.331		15.038	18.321	14.942	15	16.129
150	26.423	24.248	23.039	26.117		15.492	19.518	15.133	15.82	16.978
160	27.165	26.246	24.874	27.026		15.666	20.773	15.13	16.779	17.549
170	27.102	27.464	26.252	28.215		16.384	21.744	15.084	17.833	17.909
180	28.058	29.162	27.173	28.226		17.037	22.517	15.2	18.36	18.344
190	27.78	30.14	28.046	28.339		16.835	23.433	15.098	20.332	19.831
200	27.318	30.671	29.209	28.439		17.331	24.261	16.494	21.437	21.467
210	26.786	30.406	28.928	28.374		18.321	24.735	17.501	22.043	22.477
220	26.667	30.409	28.66	29.313		19.725	25.056	18.904	22.943	23.079
230	27.112	31.073	28.264	28.275		20.835	26.004	19.703	23.597	24.543
240	27.182	30.814	27.827	28.995		21.587	25.942	20.616	25.013	25.057
250	27.747	30.613	28.624	28.457		22.053	26.414	21.019	25.194	25.447
260	28.358	30.572	27.937	28.262		22.401	26.399	21.928	26.329	26.431
270	29.241	30.716	27.25	27.998		23.172	26.519	22.381	26.352	26.988
280	29.785	30.554	27.8	27.035		23.445	27.012	23.107	26.787	27.287
290	29.775	30.68	27.266	26.618		23.95	26.938	23.287	26.999	27.94
300	30.281	30.324	27.714	26.944		24.075	26.938	24.233	27.26	28.054

## Sheet: Fig6
Fig 6
Normalized data for panel A and B, degron in oocytes. The mean control (no auxin) values are set to 1 for each replicate.											Normalized data for panel C, lin-53 RNAi in adults. The mean control (no RNAi) values are set to 1 for each replicate.
Panel A											Panel C
Genotype, staining and treatment	Repetition	background-corrected intensit	normalized background-corrected intensit								Genotype, staining and treatment	Repetition	background-corrected intensit	normalized background-corrected intensit
FAS155_degFL	rep1	3106.27	0.834269								FAS127_ooc	rep1	12.486	1.14642
FAS155_degFL	rep1	3281.52	0.881336								FAS127_ooc	rep1	15.069	1.38358
FAS155_degFL	rep1	4010.29	1.07707								FAS127_ooc	rep1	11.444	1.05075
FAS155_degFL	rep1	5042.43	1.35427								FAS127_ooc	rep1	10.411	0.955901
FAS155_degFL	rep1	3176.21	0.853054								FAS127_ooc	rep1	5.55	0.509581
FAS155_degFL	rep2	6681	1.13695								FAS127_ooc	rep1	6.631	0.608835
FAS155_degFL	rep2	5763.26	0.980771								FAS127_ooc	rep1	8.551	0.785122
FAS155_degFL	rep2	3977.44	0.676866								FAS127_ooc	rep1	8.814	0.80927
FAS155_degFL	rep2	8625.02	1.46777								FAS127_ooc	rep1	17.953	1.64838
FAS155_degFL	rep2	11571.2	1.96915								FAS127_ooc	rep1	12.004	1.10216
FAS155_degFL	rep2	2430.58	0.413627								FAS127_lin53_ooc	rep1	1.041	0.0955809
FAS155_degFL	rep2	2085.26	0.354863								FAS127_lin53_ooc	rep1	1.991	0.182806
FAS155_degFL_aux	rep1	990.226	0.265951								FAS127_lin53_ooc	rep1	2.895	0.265808
FAS155_degFL_aux	rep1	1437.42	0.386057								FAS127_lin53_ooc	rep1	3.847	0.353218
FAS155_degFL_aux	rep1	3001.22	0.806054								FAS127_lin53_ooc	rep1	3.504	0.321725
FAS155_degFL_aux	rep2	2935.61	0.499571								FAS127_lin53_ooc	rep1	4.123	0.378559
FAS155_degFL_aux	rep2	2009.87	0.342033								FAS127_lin53_ooc	rep1	6.954	0.638491
FAS155_degFL_aux	rep2	1338.04	0.227702								FAS127_lin53_ooc	rep1	7.645	0.701936
FAS155_degFL_aux	rep2	107.601	0.0183112								FAS127_lin53_ooc	rep1	8.256	0.758036
FAS155_degFL_aux	rep2	2850.48	0.485084								FAS127_lin53_ooc	rep1	7.197	0.660803
FAS155_degFL_aux	rep2	5580.62	0.94969								FAS166_het_ooc	rep1	2.255	0.360973
FAS155_degFL_aux	rep2	17.8554	0.00303857								FAS166_het_ooc	rep1	13.038	2.08708
FAS155_degFL	rep3	6408.7	1.2445								FAS166_het_ooc	rep1	4.721	0.755723
FAS155_degFL	rep3	5985.35	1.16229								FAS166_het_ooc	rep1	4.694	0.751401
FAS155_degFL	rep3	3443.27	0.668646								FAS166_het_ooc	rep1	7.23	1.15736
FAS155_degFL	rep3	5617.65	1.09089								FAS166_het_ooc	rep1	6.885	1.10213
FAS155_degFL	rep3	4293.12	0.833676								FAS166_het_ooc	rep1	9.022	1.44421
FAS155_degFL_aux	rep3	6308.84	1.22511								FAS166_het_ooc	rep1	5.267	0.843125
FAS155_degFL_aux	rep3	6654.1	1.29215								FAS166_het_ooc	rep1	3.919	0.627341
FAS155_degFL_aux	rep3	4544.8	0.88255								FAS166_het_ooc	rep1	5.439	0.870658
FAS155_degFL_aux	rep3	5517.39	1.07142								FAS166_het_lin53_ooc	rep1	0.494	0.079078
FAS155_degFL_aux	rep3	6199.27	1.20383								FAS166_het_lin53_ooc	rep1	0.994	0.159116
FAS155_degFL_aux	rep3	3849.34	0.747499								FAS166_het_lin53_ooc	rep1	0.923	0.147751
FAS155_degFL_aux	rep3	2611.98	0.507218								FAS166_het_lin53_ooc	rep1	6.05	0.968465
FAS155_degFL_aux	rep3	2953.02	0.573444								FAS166_het_lin53_ooc	rep1	2.26	0.361774
											FAS166_het_lin53_ooc	rep1	9.071	1.45206
FAS155_KNL2	rep1	1791.57	0.866625								FAS166_het_lin53_ooc	rep1	3.113	0.498319
FAS155_KNL2	rep1	1904.75	0.921371								FAS166_het_lin53_ooc	rep1	3.473	0.555947
FAS155_KNL2	rep1	2197.34	1.06291								FAS166_het_lin53_ooc	rep1	5.854	0.93709
FAS155_KNL2	rep1	2369.86	1.14636								FAS166_het_lin53_ooc	rep1	7.554	1.20922
FAS155_KNL2	rep1	2072.95	1.00274								FAS127_ooc	rep2	1558.98	0.692957
FAS155_KNL2	rep2	2313.87	1.08142								FAS127_ooc	rep2	1556.39	0.691806
FAS155_KNL2	rep2	2070.09	0.967488								FAS127_ooc	rep2	2278.31	1.0127
FAS155_KNL2	rep2	2149.87	1.00477								FAS127_ooc	rep2	2108.47	0.937201
FAS155_KNL2	rep2	2329.18	1.08858								FAS127_ooc	rep2	3370.67	1.49824
FAS155_KNL2	rep2	2783.47	1.3009								FAS127_ooc	rep2	1637.9	0.728038
FAS155_KNL2	rep2	1621.08	0.757638								FAS127_ooc	rep2	1701.01	0.75609
FAS155_KNL2	rep2	1710.01	0.7992								FAS127_ooc	rep2	2014.95	0.895634
FAS155_KNL2_aux	rep1	1061.76	0.513597								FAS127_ooc	rep2	3863.71	1.7174
FAS155_KNL2_aux	rep1	1442.1	0.697576								FAS127_ooc	rep2	2407.08	1.06993
FAS155_KNL2_aux	rep1	1354.2	0.655061								FAS127_lin53_ooc	rep2	864.446	0.384241
FAS155_KNL2_aux	rep2	1707.31	0.797938								FAS127_lin53_ooc	rep2	1064.54	0.473182
FAS155_KNL2_aux	rep2	2068.3	0.966654								FAS127_lin53_ooc	rep2	1072.14	0.476559
FAS155_KNL2_aux	rep2	1472.61	0.688245								FAS127_lin53_ooc	rep2	1038.01	0.461391
FAS155_KNL2_aux	rep2	1540.41	0.719937								FAS127_lin53_ooc	rep2	672.012	0.298706
FAS155_KNL2_aux	rep2	1789.84	0.836509								FAS127_lin53_ooc	rep2	436.618	0.194074
FAS155_KNL2_aux	rep2	2639.49	1.2336								FAS127_lin53_ooc	rep2	1119.9	0.49779
FAS155_KNL2_aux	rep2	1959.7	0.915894								FAS127_lin53_ooc	rep2	607.55	0.270053
FAS155_KNL2	rep3	3515.06	1.09338								FAS127_lin53_ooc	rep2	682.509	0.303371
FAS155_KNL2	rep3	3724.59	1.15856								FAS166_het_ooc	rep2	430.971	1.10994
FAS155_KNL2	rep3	3008.47	0.935804								FAS166_het_ooc	rep2	379.021	0.976143
FAS155_KNL2	rep3	3143.65	0.977854								FAS166_het_ooc	rep2	313.385	0.807102
FAS155_KNL2	rep3	2682.46	0.834398								FAS166_het_ooc	rep2	307.96	0.793131
FAS155_KNL2_aux	rep3	2789.66	0.867744								FAS166_het_ooc	rep2	459.915	1.18448
FAS155_KNL2_aux	rep3	3337.45	1.03814								FAS166_het_ooc	rep2	282.561	0.727717
FAS155_KNL2_aux	rep3	3855.29	1.19921								FAS166_het_ooc	rep2	532.127	1.37046
FAS155_KNL2_aux	rep3	3444.87	1.07155								FAS166_het_ooc	rep2	372.998	0.960632
FAS155_KNL2_aux	rep3	3869.49	1.20363								FAS166_het_ooc	rep2	611.448	1.57474
FAS155_KNL2_aux	rep3	2753.99	0.856647								FAS166_het_ooc	rep2	192.455	0.495655
FAS155_KNL2_aux	rep3	3087.58	0.960412								FAS166_het_lin53_ooc	rep2	9.433	0.0242941
FAS155_KNL2_aux	rep3	3321.45	1.03316								FAS166_het_lin53_ooc	rep2	18.867	0.0485907
											FAS166_het_lin53_ooc	rep2	51.817	0.133451
FAS163_degKNL2	rep1	8656	1.72746								FAS166_het_lin53_ooc	rep2	8.98	0.0231274
FAS163_degKNL2	rep1	4661.56	0.930297								FAS166_het_lin53_ooc	rep2	927.579	2.38892
FAS163_degKNL2	rep1	3949.74	0.788241								FAS166_het_lin53_ooc	rep2	38.332	0.0987215
FAS163_degKNL2	rep1	3854.98	0.769329								FAS166_het_lin53_ooc	rep2	2.812	0.00724212
FAS163_degKNL2	rep1	3856.34	0.7696								FAS166_het_lin53_ooc	rep2	49.958	0.128664
FAS163_degKNL2	rep1	5086.37	1.01507								FAS127_ooc	rep3	4107.74	0.530328
FAS163_degKNL2_aux	rep1	1006.07	0.200779								FAS127_ooc	rep3	5758.38	0.743433
FAS163_degKNL2_aux	rep1	1014.97	0.202556								FAS127_ooc	rep3	9294	1.1999
FAS163_degKNL2_aux	rep1	845.317	0.168698								FAS127_ooc	rep3	8892.36	1.14804
FAS163_degKNL2_aux	rep1	1511.98	0.301743								FAS127_ooc	rep3	5855.06	0.755915
FAS163_degKNL2_aux	rep1	1116.5	0.222818								FAS127_ooc	rep3	8204.21	1.0592
FAS163_degKNL2_aux	rep1	3179.55	0.634536								FAS127_ooc	rep3	8043.2	1.03841
FAS163_degKNL2_aux	rep1	3001.01	0.598905								FAS127_ooc	rep3	8560.91	1.10525
FAS163_degKNL2_aux	rep1	2231.88	0.445411								FAS127_ooc	rep3	10013.1	1.29274
FAS163_degKNL2_aux	rep1	891.943	0.178003								FAS127_ooc	rep3	10642.2	1.37395
FAS163_degKNL2_aux	rep1	630.222	0.125772								FAS127_ooc	rep3	8871.79	1.14539
FAS163_degKNL2	rep2	3461.87	0.954737								FAS127_ooc	rep3	7164.78	0.925006
FAS163_degKNL2	rep2	3715.39	1.02465								FAS127_ooc	rep3	5285.88	0.682432
FAS163_degKNL2	rep2	4956.29	1.36688								FAS127_lin53_ooc	rep3	3120.35	0.402851
FAS163_degKNL2	rep2	2370.41	0.653729								FAS127_lin53_ooc	rep3	5099.91	0.658422
FAS163_degKNL2_aux	rep2	3138.94	0.865679								FAS127_lin53_ooc	rep3	3084.19	0.398183
FAS163_degKNL2_aux	rep2	3023.91	0.833954								FAS127_lin53_ooc	rep3	3970.6	0.512623
FAS163_degKNL2_aux	rep2	5572.09	1.53671								FAS127_lin53_ooc	rep3	4176.79	0.539242
FAS163_degKNL2_aux	rep2	865.104	0.238584								FAS127_lin53_ooc	rep3	1416.33	0.182854
FAS163_degKNL2_aux	rep2	3226.77	0.8899								FAS127_lin53_ooc	rep3	2447.25	0.315951
											FAS127_lin53_ooc	rep3	2585.83	0.333843
FAS163_FL	rep1	2124.05	1.39154								FAS127_lin53_ooc	rep3	1560.82	0.201509
FAS163_FL	rep1	1551.29	1.01631								FAS166_het_ooc	rep3	3182.8	0.71914
FAS163_FL	rep1	1122.16	0.735165								FAS166_het_ooc	rep3	3354.97	0.758041
FAS163_FL	rep1	1380.59	0.904475								FAS166_het_ooc	rep3	6554.15	1.48088
FAS163_FL	rep1	1308.93	0.857529								FAS166_het_ooc	rep3	5772.28	1.30422
FAS163_FL	rep1	1671.39	1.09498								FAS166_het_ooc	rep3	5591.1	1.26328
FAS163_FL_aux	rep1	655.948	0.429734								FAS166_het_ooc	rep3	4888.61	1.10456
FAS163_FL_aux	rep1	698.672	0.457724								FAS166_het_ooc	rep3	3773.49	0.852605
FAS163_FL_aux	rep1	552.65	0.36206								FAS166_het_ooc	rep3	3131.58	0.707566
FAS163_FL_aux	rep1	397.092	0.260149								FAS166_het_ooc	rep3	3583.59	0.809696
FAS163_FL_aux	rep1	263.718	0.172771								FAS166_het_lin53_ooc	rep3	2050.51	0.463305
FAS163_FL_aux	rep1	1309.49	0.857895								FAS166_het_lin53_ooc	rep3	1960.76	0.443026
FAS163_FL_aux	rep1	1228.85	0.805066								FAS166_het_lin53_ooc	rep3	1593.86	0.360125
FAS163_FL_aux	rep1	736.183	0.482299								FAS166_het_lin53_ooc	rep3	1661.82	0.375481
FAS163_FL_aux	rep1	513.425	0.336362								FAS166_het_lin53_ooc	rep3	923.594	0.208682
FAS163_FL_aux	rep1	377.335	0.247205								FAS166_het_lin53_ooc	rep3	1518.48	0.343093
FAS163_FL	rep2	3075.52	1.33463								FAS166_het_lin53_ooc	rep3	1334.02	0.301415
FAS163_FL	rep2	1978.47	0.858565								FAS166_het_lin53_ooc	rep3	613.418	0.138599
FAS163_FL	rep2	2115.68	0.918106
FAS163_FL	rep2	2047.91	0.888696								FAS127_emb	rep1	853.609	109.039
FAS163_FL_aux	rep2	1497.95	0.650042								FAS127_emb	rep1	868.858	110.987
FAS163_FL_aux	rep2	1400.55	0.607775								FAS127_emb	rep1	580.014	74.0901
FAS163_FL_aux	rep2	3777.17	1.63912								FAS127_emb	rep1	745.89	95.2788
FAS163_FL_aux	rep2	2428.74	1.05396								FAS127_emb	rep1	636.44	81.2978
FAS163_FL_aux	rep2	1769.02	0.767674								FAS127_emb	rep1	443.863	56.6984
FAS163_FL_aux	rep2	579.729	0.251576								FAS127_emb	rep1	662.315	84.6031
											FAS127_emb	rep1	607.199	77.5626
Panel B											FAS127_emb	rep1	594.534	75.9448
Genotype, staining and treatment	Repetition	background-corrected intensit	normalized background-corrected intensit								FAS127_emb	rep1	563.922	72.0345
FAS167_degKNL2	rep1	3943.46	0.982685								FAS127_emb	rep1	591.792	75.5946
FAS167_degKNL2	rep1	4583.83	1.14226								FAS127_emb	rep1	644.28	82.2993
FAS167_degKNL2	rep1	4703.4	1.17206								FAS127_emb	rep1	520.855	66.5332
FAS167_degKNL2	rep1	4145.43	1.03302								FAS127_emb	rep1	421.407	53.8299
FAS167_degKNL2	rep1	3399.55	0.847146								FAS127_emb	rep1	488.872	62.4477
FAS167_degKNL2	rep1	3149.73	0.784894								FAS127_emb	rep1	484.662	61.91
FAS167_degKNL2	rep1	4165.2	1.03794								FAS127_emb	rep1	627.106	80.1055
FAS167_degKNL2_aux	rep1	2910.71	0.725332								FAS127_emb	rep1	807.185	103.109
FAS167_degKNL2_aux	rep1	2379.37	0.592924								FAS127_emb	rep2	905.169	133.417
FAS167_degKNL2_aux	rep1	2804.97	0.698982								FAS127_emb	rep2	905.275	133.433
FAS167_degKNL2_aux	rep1	1019.62	0.254084								FAS127_emb	rep2	357.839	52.7436
FAS167_degKNL2_aux	rep1	259.369	0.0646331								FAS127_emb	rep2	335.304	49.4221
FAS167_degKNL2_aux	rep1	676.832	0.168662								FAS127_emb	rep2	373.677	55.078
FAS167_degKNL2_aux	rep1	3781.71	0.942379								FAS127_emb	rep2	660.693	97.3827
FAS167_degKNL2_aux	rep1	1203.23	0.299837								FAS127_emb	rep2	389.277	57.3774
											FAS127_emb	rep2	800.333	117.965
FAS167_dTail	rep1	1125.64	0.579509								FAS127_lin53_emb	rep1	467.145	59.6724
FAS167_dTail	rep1	1111.99	0.572482								FAS127_lin53_emb	rep1	227.775	29.0956
FAS167_dTail	rep1	2558.41	1.31713								FAS127_lin53_emb	rep1	185.781	23.7314
FAS167_dTail	rep1	2994.52	1.54165								FAS127_lin53_emb	rep1	180.367	23.0398
FAS167_dTail	rep1	3233.32	1.66459								FAS127_lin53_emb	rep1	106.002	13.5405
FAS167_dTail	rep1	1219.04	0.62759								FAS127_lin53_emb	rep1	180.165	23.014
FAS167_dTail	rep1	1353.93	0.697037								FAS127_lin53_emb	rep1	300.461	38.3804
FAS167_dTail_aux	rep1	1521.43	0.783272								FAS127_lin53_emb	rep2	192.508	28.3747
FAS167_dTail_aux	rep1	1392.92	0.71711								FAS127_lin53_emb	rep2	665.852	98.1431
FAS167_dTail_aux	rep1	3174.1	1.6341								FAS127_lin53_emb	rep2	408.877	60.2663
FAS167_dTail_aux	rep1	1921.92	0.989451								FAS127_lin53_emb	rep2	525.148	77.4041
FAS167_dTail_aux	rep1	1983.55	1.02118								FAS127_lin53_emb	rep2	243.142	35.8379
FAS167_dTail_aux	rep1	2073.12	1.06729								FAS127_lin53_emb	rep2	306.625	45.1949
FAS167_dTail_aux	rep1	2480.93	1.27724								FAS127_lin53_emb	rep2	335.075	49.3883
FAS167_dTail_aux	rep1	2366.41	1.21829								FAS127_lin53_emb	rep2	339.479	50.0374
											FAS127_lin53_emb	rep2	267.936	39.4924
Stats											FAS127_lin53_emb	rep2	310.993	45.8387
Genotype	N	Mean	SD	p							FAS127_lin53_emb	rep2	480.403	70.8089
FAS155_KNL2	17	1	0.141512	0.1148							FAS127_lin53_emb	rep2	253.979	37.4352
FAS155_KNL2_aux	18	0.903084	0.2047								FAS127_lin53_emb	rep2	317.629	46.8169
FAS155_degFL	17	1	0.392752	0.01136							FAS127_lin53_emb	rep2	118.17	17.4176
FAS155_degFL_aux	18	0.638151	0.404872								FAS127_lin53_emb	rep2	432.608	63.7642
FAS163_FL	10	1	0.214277	0.004473							FAS166_emb	rep1	447.058	0.313215
FAS163_FL_aux	16	0.586338	0.379051								FAS166_emb	rep1	403.104	0.28242
FAS163_degKNL2	10	1	0.323622	0.002925							FAS166_emb	rep1	505.461	0.354133
FAS163_degKNL2_aux	16	0.61737	0.618511								FAS166_emb	rep1	577.927	0.404904
FAS167_dTail	7	1	0.487461	0.6717							FAS166_emb	rep1	397.971	0.278824
FAS167_dTail_aux	8	1.08849	0.291802								FAS166_emb	rep1	707.715	0.495835
FAS167_degKNL2	7	1	0.142774	0.001211							FAS166_emb	rep1	803.402	0.562875
FAS167_degKNL2_aux	8	0.468354	0.313177								FAS166_emb	rep1	452.586	0.317088
											FAS166_emb	rep2	428.647	0.797259
											FAS166_emb	rep2	214.519	0.398993
											FAS166_emb	rep2	478.762	0.89047
											FAS166_emb	rep2	325.753	0.605882
											FAS166_emb	rep2	474.218	0.882018
											FAS166_emb	rep2	460.727	0.856926
											FAS166_emb	rep2	607.276	1.1295
											FAS166_emb	rep2	506.887	0.94278
											FAS166_emb	rep3	269.068	0.598217
											FAS166_emb	rep3	243.835	0.542117
											FAS166_emb	rep3	568.178	1.26323
											FAS166_emb	rep3	339.846	0.755577
											FAS166_lin53_emb	rep1	128.533	0.090052
											FAS166_lin53_emb	rep1	112.652	0.0789256
											FAS166_lin53_emb	rep1	102.544	0.0718438
											FAS166_lin53_emb	rep1	141.655	0.0992455
											FAS166_lin53_emb	rep1	127.988	0.0896702
											FAS166_lin53_emb	rep1	143.651	0.100644
											FAS166_lin53_emb	rep1	145.444	0.1019
											FAS166_lin53_emb	rep1	181.813	0.127381
											FAS166_lin53_emb	rep1	123.102	0.086247
											FAS166_lin53_emb	rep2	180.856	0.336382
											FAS166_lin53_emb	rep2	64.3224	0.119636
											FAS166_lin53_emb	rep3	156.304	0.34751
											Stats
											Genotype	N	Mean	SD	p
											FAS127_ooc	33	1	0.304271	5.326e-13
											FAS127_lin53_ooc	28	0.402207	0.173343
											FAS166_het_ooc	29	1	0.365159	5.463e-05
											FAS166_het_lin53_ooc	26	0.455983	0.54516
											FAS19_emb	26	1	0.2872	1.343e-07
											FAS19_lin53_emb	22	0.520839	0.237894
											FAS166_emb	20	1	0.288174	1.8e-09
											FAS166_lin53_emb	12	0.27081	0.0867947

## Sheet: S6Fig
S6 Fig
Panel A					Panel B					Panel C					Panel D					Stats
The mean wt (FAS127) values are set to 1 for each replicate.					The mean wt (FAS127) values are set to 1 for each replicate.					The mean wt (FAS169xFAS19) values are set to 1 for each replicate.					The mean wt (FAS169xFAS19) values are set to 1 for each replicate.					Panel A
Genotype and stage	Repetition	background-corrected intensit	normalized background-corrected intensit		Genotype and stage	Repetition	background-corrected intensit	normalized background-corrected intensit		Genotype and stage	Repetition	background-corrected intensit	normalized background-corrected intensit		Genotype and stage	Repetition	background-corrected intensit	normalized background-corrected intensit		Genotype	N	Mean	SD	p
FAS127_ooc	rep1	2273.04	0.945168		FAS127_emb	rep1	694.887	0.710007		FAS169_HA_ooc	rep1	721.284	0.779768		FAS169_HA_emb	rep1	218.011	0.366187		FAS166_ooc	27	0.497105	0.223246	3.019e-11
FAS127_ooc	rep1	2588.78	1.07645		FAS127_emb	rep1	1354.77	1.38424		FAS169_HA_ooc	rep1	323.306	0.349521		FAS169_HA_emb	rep1	182.956	0.307306		FAS127_ooc	37	1	0.261647
FAS127_ooc	rep1	2972.14	1.23586		FAS127_emb	rep1	1176.81	1.20242		FAS169_HA_ooc	rep1	943.147	1.01962		FAS169_HA_emb	rep1	253.951	0.426554
FAS127_ooc	rep1	2589.17	1.07662		FAS127_emb	rep1	814.312	0.832031		FAS169_HA_ooc	rep1	1790.59	1.93577		FAS169_HA_emb	rep1	186.787	0.313741		Panel B				p
FAS127_ooc	rep1	2195.36	0.912867		FAS127_emb	rep1	987.413	1.0089		FAS169_HA_ooc	rep1	1282.24	1.38621		FAS169xFAS19F1_HA_emb	rep1	640.368	1.07561		FAS166_emb	15	0.22725	0.0906044	3.194e-10
FAS127_ooc	rep1	2542.45	1.05719		FAS127_emb	rep1	945.627	0.966203		FAS169_HA_ooc	rep1	1192.14	1.2888		FAS169xFAS19F1_HA_emb	rep1	628.764	1.05612		FAS127_emb	13	1	0.2901
FAS127_ooc	rep1	2511.29	1.04424		FAS127_emb	rep1	877.112	0.896197		FAS169_HA_ooc	rep1	693.36	0.74958		FAS169xFAS19F1_HA_emb	rep1	334.312	0.561535
FAS127_ooc	rep1	2737.36	1.13824		FAS166_emb	rep1	128.392	0.131186		FAS169_HA_ooc	rep1	972.51	1.05136		FAS169xFAS19F1_HA_emb	rep1	777.973	1.30674		Panel C
FAS127_ooc	rep1	2266.11	0.942286		FAS166_emb	rep1	223.303	0.228162		FAS169_HA_ooc	rep1	803.638	0.8688		FAS169_HA_emb	rep2	400.612	0.332572		Genotype	N	Mean	SD	p
FAS127_ooc	rep1	2216.44	0.921632		FAS166_emb	rep1	149.607	0.152862		FAS169_HA_ooc	rep1	1335.08	1.44333		FAS169_HA_emb	rep2	460.246	0.382078		FAS169xFAS19_OL_ooc	34	1	0.292456	0.007894
FAS127_ooc	rep1	1903.57	0.791533		FAS166_emb	rep1	190.795	0.194947		FAS169_HA_ooc	rep1	460.313	0.497637		FAS169_HA_emb	rep2	238.561	0.198044		FAS169_OL_ooc	42	1.27531	0.525222
FAS127_ooc	rep1	2074.92	0.862785		FAS166_emb	rep1	139.177	0.142205		FAS169xFAS19_HA_ooc	rep1	864.07	0.934132		FAS169_HA_emb	rep2	327.315	0.271724		FAS169xFAS19_HA_ooc	33	1	0.215378	0.01114
FAS127_ooc	rep1	2296.18	0.95479		FAS166_emb	rep1	150.204	0.153472		FAS169xFAS19_HA_ooc	rep1	1175.6	1.27092		FAS169_HA_emb	rep2	538.283	0.446861		FAS169_HA_ooc	43	0.818276	0.353408
FAS127_ooc	rep1	2501.9	1.04033		FAS166_emb	rep1	420.741	0.429896		FAS169xFAS19_HA_ooc	rep1	1249.14	1.35042		FAS169xFAS19F1_HA_emb	rep2	973.019	0.807761
FAS166_ooc	rep1	1572.91	0.654041		FAS127_emb	rep3	292.194	0.643712		FAS169xFAS19_HA_ooc	rep1	791.037	0.855177		FAS169xFAS19F1_HA_emb	rep2	1498.26	1.24379		Panel D
FAS166_ooc	rep1	536.047	0.222897		FAS127_emb	rep3	432.987	0.953883		FAS169xFAS19_HA_ooc	rep1	883.092	0.954696		FAS169xFAS19F1_HA_emb	rep2	1010.38	0.838774		Genotype	N	Mean	SD	p
FAS166_ooc	rep1	1619.45	0.673396		FAS127_emb	rep3	437.393	0.963589		FAS169xFAS19_HA_ooc	rep1	1106.7	1.19644		FAS169xFAS19F1_HA_emb	rep2	1336.69	1.10967		FAS169xFAS19F1_OL_emb	15	1	0.374641	0.5571
FAS166_ooc	rep1	311.614	0.129574		FAS127_emb	rep3	739.729	1.62964		FAS169xFAS19_HA_ooc	rep1	405.351	0.438218		FAS169xFAS19F1_HA_emb	rep3	1305.38	0.990528		FAS169_OL_emb	18	1.09639	0.527071
FAS166_ooc	rep1	593.953	0.246975		FAS127_emb	rep3	285.506	0.628978		FAS169_HA_ooc	rep2	1770.68	1.67407		FAS169xFAS19F1_HA_emb	rep3	1813.06	1.37576		FAS169xFAS19F1_HA_emb	15	1	0.261449	1.929e-10
FAS166_ooc	rep1	862.984	0.358843		FAS127_emb	rep3	535.714	1.18019		FAS169_HA_ooc	rep2	858.489	0.811651		FAS169xFAS19F1_HA_emb	rep3	1184.92	0.899119		FAS169_HA_emb	18	0.380064	0.102609
FAS166_ooc	rep1	1334.41	0.55487		FAS166_emb	rep3	132.91	0.292805		FAS169_HA_ooc	rep2	632.728	0.598207		FAS169xFAS19F1_HA_emb	rep3	1224.25	0.928961
FAS166_ooc	rep1	692.54	0.287969		FAS166_emb	rep3	72.367	0.159427		FAS169_HA_ooc	rep2	912.986	0.863175		FAS169xFAS19F1_HA_emb	rep3	1054.05	0.799812
FAS166_ooc	rep1	982.165	0.4084		FAS166_emb	rep3	58.815	0.129571		FAS169_HA_ooc	rep2	1053.58	0.996098		FAS169xFAS19F1_HA_emb	rep3	1857.64	1.40958
FAS166_ooc	rep1	786.742	0.32714		FAS166_emb	rep3	163.514	0.360226		FAS169_HA_ooc	rep2	784.018	0.741243		FAS169xFAS19F1_HA_emb	rep3	785.767	0.596242
FAS127_ooc	rep2	1408.33	0.846944		FAS166_emb	rep3	131.98	0.290756		FAS169_HA_ooc	rep2	928.73	0.87806		FAS169_HA_emb	rep3	817.633	0.620422
FAS127_ooc	rep2	1466.88	0.882154		FAS166_emb	rep3	93.626	0.206261		FAS169_HA_ooc	rep2	624.734	0.590649		FAS169_HA_emb	rep3	459.205	0.348446
FAS127_ooc	rep2	2383.26	1.43324		FAS166_emb	rep3	133.818	0.294805		FAS169_HA_ooc	rep2	589.436	0.557277		FAS169_HA_emb	rep3	375.655	0.285048
FAS127_ooc	rep2	1674.95	1.00728		FAS166_emb	rep3	109.924	0.242166		FAS169_HA_ooc	rep2	828.639	0.78343		FAS169_HA_emb	rep3	448.2	0.340095
FAS127_ooc	rep2	1610.73	0.968662							FAS169_HA_ooc	rep2	706.956	0.668385		FAS169_HA_emb	rep3	428.646	0.325258
FAS127_ooc	rep2	1812.29	1.08987							FAS169xFAS19_HA_ooc	rep2	1088.15	1.02878		FAS169_HA_emb	rep3	716.345	0.543564
FAS127_ooc	rep2	1832.53	1.10205							FAS169xFAS19_HA_ooc	rep2	729.41	0.689614		FAS169_HA_emb	rep3	641.343	0.486653
FAS127_ooc	rep2	1968.36	1.18373							FAS169xFAS19_HA_ooc	rep2	1214.5	1.14824		FAS169_HA_emb	rep3	588.993	0.446929
FAS127_ooc	rep2	1277.02	0.767973							FAS169xFAS19_HA_ooc	rep2	1181.73	1.11726		FAS169_HA_emb	rep3	526.701	0.399662
FAS127_ooc	rep2	1404.94	0.844906							FAS169xFAS19_HA_ooc	rep2	930.768	0.879987
FAS127_ooc	rep2	1451.95	0.873178							FAS169xFAS19_HA_ooc	rep2	1144.31	1.08187		FAS169_OL_emb	rep1	151.843	0.838751
FAS166_ooc	rep2	1001.39	0.602215							FAS169xFAS19_HA_ooc	rep2	1022.93	0.967123		FAS169_OL_emb	rep1	285.617	1.57769
FAS166_ooc	rep2	841.172	0.505865							FAS169xFAS19_HA_ooc	rep2	1149.86	1.08713		FAS169_OL_emb	rep1	325.764	1.79946
FAS166_ooc	rep2	365.248	0.219653							FAS169_HA_ooc	rep3	1235.27	0.875342		FAS169_OL_emb	rep1	137.871	0.761572
FAS166_ooc	rep2	488.414	0.293723							FAS169_HA_ooc	rep3	522.583	0.370314		FAS169xFAS19F1_OL_emb	rep1	311.282	1.71946
FAS166_ooc	rep2	1288.75	0.775031							FAS169_HA_ooc	rep3	1402.11	0.993565		FAS169xFAS19F1_OL_emb	rep1	204.524	1.12975
FAS166_ooc	rep2	1223.87	0.736011							FAS169_HA_ooc	rep3	590.61	0.418519		FAS169xFAS19F1_OL_emb	rep1	52.747	0.291364
FAS166_ooc	rep2	922.796	0.554952							FAS169_HA_ooc	rep3	758.375	0.537401		FAS169xFAS19F1_OL_emb	rep1	155.586	0.859426
FAS166_ooc	rep2	525.107	0.315789							FAS169_HA_ooc	rep3	1063.97	0.75395		FAS169_OL_emb	rep2	257.095	0.713781
FAS127_ooc	rep3	799.586	0.699271							FAS169_HA_ooc	rep3	477.984	0.33871		FAS169_OL_emb	rep2	220.934	0.613386
FAS127_ooc	rep3	1145.01	1.00136							FAS169_HA_ooc	rep3	642.051	0.454971		FAS169_OL_emb	rep2	179.036	0.497063
FAS127_ooc	rep3	1050.04	0.918301							FAS169_HA_ooc	rep3	415.361	0.294334		FAS169_OL_emb	rep2	136.21	0.378164
FAS127_ooc	rep3	1231.58	1.07706							FAS169_HA_ooc	rep3	763.601	0.541104		FAS169_OL_emb	rep2	220.092	0.611048
FAS127_ooc	rep3	859.353	0.75154							FAS169_HA_ooc	rep3	451.456	0.319912		FAS169xFAS19F1_OL_emb	rep2	382.719	1.06255
FAS127_ooc	rep3	1128.23	0.986683							FAS169xFAS19_HA_ooc	rep3	1605.41	1.13763		FAS169xFAS19F1_OL_emb	rep2	247.883	0.688205
FAS127_ooc	rep3	1302.48	1.13907							FAS169xFAS19_HA_ooc	rep3	1950.09	1.38188		FAS169xFAS19F1_OL_emb	rep2	408.407	1.13387
FAS127_ooc	rep3	641.984	0.561442							FAS169xFAS19_HA_ooc	rep3	1365.77	0.967815		FAS169xFAS19F1_OL_emb	rep2	401.741	1.11537
FAS127_ooc	rep3	1263.88	1.10532							FAS169xFAS19_HA_ooc	rep3	1045.3	0.740721		FAS169xFAS19F1_OL_emb	rep3	382.41	1.53275
FAS127_ooc	rep3	836.279	0.731361							FAS169xFAS19_HA_ooc	rep3	1338.13	0.948231		FAS169xFAS19F1_OL_emb	rep3	169.89	0.68094
FAS127_ooc	rep3	953.621	0.833981							FAS169xFAS19_HA_ooc	rep3	1319.95	0.935348		FAS169xFAS19F1_OL_emb	rep3	282.937	1.13405
FAS127_ooc	rep3	2509.43	2.1946							FAS169xFAS19_HA_ooc	rep3	1508.71	1.06911		FAS169xFAS19F1_OL_emb	rep3	261.9	1.04973
FAS166_ooc	rep3	1245.59	1.08932							FAS169xFAS19_HA_ooc	rep3	1377.42	0.976069		FAS169xFAS19F1_OL_emb	rep3	105.518	0.422929
FAS166_ooc	rep3	595.481	0.520773							FAS169xFAS19_HA_ooc	rep3	1652.36	1.1709		FAS169xFAS19F1_OL_emb	rep3	297.487	1.19236
FAS166_ooc	rep3	699.272	0.611542							FAS169xFAS19_HA_ooc	rep3	1189.88	0.843174		FAS169xFAS19F1_OL_emb	rep3	246.311	0.987245
FAS166_ooc	rep3	920.715	0.805203							FAS169xFAS19_HA_ooc	rep3	1094.99	0.775934		FAS169_OL_emb	rep3	390.293	1.56434
FAS166_ooc	rep3	828.173	0.724271							FAS169xFAS19_HA_ooc	rep3	1486.26	1.05319		FAS169_OL_emb	rep3	553.939	2.22026
FAS166_ooc	rep3	500.881	0.438041							FAS169_HA_ooc	rep4	1193.29	0.893358		FAS169_OL_emb	rep3	144.646	0.579759
FAS166_ooc	rep3	672.832	0.588419							FAS169_HA_ooc	rep4	1388.03	1.03915		FAS169_OL_emb	rep3	220.424	0.883487
FAS166_ooc	rep3	335.818	0.293687							FAS169_HA_ooc	rep4	993.126	0.743505		FAS169_OL_emb	rep3	395.186	1.58395
FAS166_ooc	rep3	552.544	0.483223							FAS169_HA_ooc	rep4	1145.7	0.85773		FAS169_OL_emb	rep3	373.707	1.49786
										FAS169_HA_ooc	rep4	1311.14	0.981587		FAS169_OL_emb	rep3	320.45	1.2844
										FAS169_HA_ooc	rep4	1309.21	0.980144		FAS169_OL_emb	rep3	237.741	0.952895
										FAS169_HA_ooc	rep4	1337.73	1.0015		FAS169_OL_emb	rep3	343.59	1.37715
										FAS169_HA_ooc	rep4	814.909	0.610083
										FAS169_HA_ooc	rep4	916.884	0.686427
										FAS169_HA_ooc	rep4	1284.48	0.961627
										FAS169xFAS19_HA_ooc	rep4	897.773	0.672119
										FAS169xFAS19_HA_ooc	rep4	1433.11	1.0729
										FAS169xFAS19_HA_ooc	rep4	1806.95	1.35278
										FAS169xFAS19_HA_ooc	rep4	897.773	0.672119
										FAS169xFAS19_HA_ooc	rep4	1353.63	1.0134
										FAS169xFAS19_HA_ooc	rep4	1625.17	1.21668
										FAS169_OL_ooc	rep1	1477.51	1.63327
										FAS169_OL_ooc	rep1	1651.23	1.8253
										FAS169_OL_ooc	rep1	1171.41	1.2949
										FAS169_OL_ooc	rep1	2369.02	2.61876
										FAS169_OL_ooc	rep1	1112.46	1.22974
										FAS169_OL_ooc	rep1	1367.1	1.51122
										FAS169_OL_ooc	rep1	635.563	0.702563
										FAS169_OL_ooc	rep1	1544.52	1.70734
										FAS169_OL_ooc	rep1	1473.37	1.62869
										FAS169_OL_ooc	rep1	1399.34	1.54686
										FAS169_OL_ooc	rep1	1138.57	1.2586
										FAS169xFAS19_OL_ooc	rep1	1167.87	1.29098
										FAS169xFAS19_OL_ooc	rep1	1035.56	1.14472
										FAS169xFAS19_OL_ooc	rep1	709.015	0.783759
										FAS169xFAS19_OL_ooc	rep1	539.08	0.595909
										FAS169xFAS19_OL_ooc	rep1	608.459	0.672602
										FAS169xFAS19_OL_ooc	rep1	1367.83	1.51203
										FAS169xFAS19_OL_ooc	rep2	585.871	0.519923
										FAS169xFAS19_OL_ooc	rep2	1349.07	1.19722
										FAS169xFAS19_OL_ooc	rep2	1088.06	0.965583
										FAS169xFAS19_OL_ooc	rep2	967.638	0.858717
										FAS169xFAS19_OL_ooc	rep2	647.942	0.575007
										FAS169xFAS19_OL_ooc	rep2	1948.16	1.72887
										FAS169xFAS19_OL_ooc	rep2	1273.76	1.13038
										FAS169xFAS19_OL_ooc	rep2	1154.23	1.0243
										FAS169_OL_ooc	rep2	1170.99	1.03918
										FAS169_OL_ooc	rep2	1169.13	1.03753
										FAS169_OL_ooc	rep2	1821.1	1.61611
										FAS169_OL_ooc	rep2	1209.81	1.07363
										FAS169_OL_ooc	rep2	1548.11	1.37385
										FAS169_OL_ooc	rep2	1445.29	1.2826
										FAS169_OL_ooc	rep2	1001.59	0.888843
										FAS169_OL_ooc	rep2	1269.6	1.12669
										FAS169_OL_ooc	rep2	1231.78	1.09312
										FAS169_OL_ooc	rep2	1116.23	0.99058
										FAS169xFAS19_OL_ooc	rep3	1333.35	1.12315
										FAS169xFAS19_OL_ooc	rep3	1460.77	1.23049
										FAS169xFAS19_OL_ooc	rep3	1336.52	1.12582
										FAS169xFAS19_OL_ooc	rep3	985.066	0.829775
										FAS169xFAS19_OL_ooc	rep3	958.138	0.807092
										FAS169xFAS19_OL_ooc	rep3	1122.1	0.945202
										FAS169xFAS19_OL_ooc	rep3	1597.44	1.34561
										FAS169xFAS19_OL_ooc	rep3	969.167	0.816382
										FAS169xFAS19_OL_ooc	rep3	1549.17	1.30495
										FAS169xFAS19_OL_ooc	rep3	1304.83	1.09913
										FAS169xFAS19_OL_ooc	rep3	575.087	0.484427
										FAS169xFAS19_OL_ooc	rep3	1065.27	0.897337
										FAS169xFAS19_OL_ooc	rep3	1289.22	1.08598
										FAS169xFAS19_OL_ooc	rep3	1073.95	0.904649
										FAS169_OL_ooc	rep3	698.43	0.588326
										FAS169_OL_ooc	rep3	695.441	0.585808
										FAS169_OL_ooc	rep3	1036.44	0.87305
										FAS169_OL_ooc	rep3	588.086	0.495377
										FAS169_OL_ooc	rep3	1144.31	0.963911
										FAS169_OL_ooc	rep3	813.824	0.685529
										FAS169_OL_ooc	rep3	1223.29	1.03045
										FAS169_OL_ooc	rep3	879.836	0.741134
										FAS169_OL_ooc	rep3	612.333	0.515802
										FAS169_OL_ooc	rep3	1158.41	0.975793
										FAS169_OL_ooc	rep3	694.09	0.58467
										FAS169xFAS19_OL_ooc	rep4	511.643	0.657622
										FAS169xFAS19_OL_ooc	rep4	944.852	1.21443
										FAS169xFAS19_OL_ooc	rep4	1053.18	1.35367
										FAS169xFAS19_OL_ooc	rep4	529.491	0.680562
										FAS169xFAS19_OL_ooc	rep4	735.433	0.945262
										FAS169xFAS19_OL_ooc	rep4	893.522	1.14846
										FAS169_OL_ooc	rep4	1675.7	2.1538
										FAS169_OL_ooc	rep4	1593.17	2.04772
										FAS169_OL_ooc	rep4	1732.12	2.22632
										FAS169_OL_ooc	rep4	877.777	1.12822
										FAS169_OL_ooc	rep4	1708.25	2.19564
										FAS169_OL_ooc	rep4	1017.09	1.30727
										FAS169_OL_ooc	rep4	1671.98	2.14902
										FAS169_OL_ooc	rep4	1103.89	1.41885
										FAS169_OL_ooc	rep4	1154.71	1.48417
										FAS169_OL_ooc	rep4	725.822	0.932909

## Sheet: S7Fig
S7 Fig
% expected hatchlings of the indicated genotype
Repetition	Genotype and treatment	% of expected hatchlings
rep1	FAS127	100			Genotype	N	Mean	SD
rep1	FAS127	98.1651			FAS127	20	99.153	0.881068
rep1	FAS127	100			FAS127_lin53	20	5.56985	4.3706
rep1	FAS127	97.9167			FAS166	17	95.5747	20.0983
rep1	FAS127	98.4733			FAS166_lin53	19	6.67451	5.64985
rep1	FAS127	98.7342
rep1	FAS127	98
rep1	FAS127_lin53	2.15054
rep1	FAS127_lin53	3.68852
rep1	FAS127_lin53	4.34783
rep1	FAS127_lin53	16.7382
rep1	FAS127_lin53	5.35714
rep1	FAS127_lin53	4.94297
rep1	FAS127_lin53	9.32203
rep1	FAS166	106.667
rep1	FAS166	84.3636
rep1	FAS166	144.084
rep1	FAS166	65.8373
rep1	FAS166	90
rep1	FAS166	90.7907
rep1	FAS166_lin53	0
rep1	FAS166_lin53	1.09589
rep1	FAS166_lin53	8.03347
rep1	FAS166_lin53	0
rep1	FAS166_lin53	18.3206
rep1	FAS166_lin53	10.0901
rep1	FAS166_lin53	9.53191
rep2	FAS127	99.3865
rep2	FAS127	100
rep2	FAS127	98.5075
rep2	FAS127	100
rep2	FAS127	98.4496
rep2	FAS127	100
rep2	FAS127_lin53	2.94118
rep2	FAS127_lin53	1.07527
rep2	FAS127_lin53	1.6
rep2	FAS127_lin53	2.95203
rep2	FAS127_lin53	0.546448
rep2	FAS127_lin53	2.82486
rep2	FAS166	90.7463
rep2	FAS166	104.49
rep2	FAS166	104.186
rep2	FAS166	90
rep2	FAS166	81.7937
rep2	FAS166_lin53	0
rep2	FAS166_lin53	0
rep2	FAS166_lin53	9.41176
rep2	FAS166_lin53	14.3284
rep2	FAS166_lin53	8.55615
rep3	FAS127	100
rep3	FAS127	98.5507
rep3	FAS127	100
rep3	FAS127	100
rep3	FAS127	97.5806
rep3	FAS127	100
rep3	FAS127	99.2958
rep3	FAS127_lin53	6.25
rep3	FAS127_lin53	11.1111
rep3	FAS127_lin53	12.5
rep3	FAS127_lin53	8.42697
rep3	FAS127_lin53	0
rep3	FAS127_lin53	7.18954
rep3	FAS127_lin53	7.43243
rep3	FAS166	95.5224
rep3	FAS166	109.899
rep3	FAS166	105.143
rep3	FAS166	123.077
rep3	FAS166	74.9367
rep3	FAS166	63.2335
rep3	FAS166_lin53	5.68047
rep3	FAS166_lin53	6.53061
rep3	FAS166_lin53	6.46465
rep3	FAS166_lin53	16.2025
rep3	FAS166_lin53	7.19101
rep3	FAS166_lin53	5.37815
rep3	FAS166_lin53	0
